# Supplementary material for: Development and Assessment of 1,5–Diarylpyrazole/Oxime Hybrids Targeting EGFR and JNK–2 as Antiproliferative Agents: A Comprehensive Study through Synthesis, Molecular Docking, and Evaluation
Source: Molecules. 2023 Sep 8;28(18):6521. doi: 10.3390/molecules28186521 (PMC10537604; doi:10.3390/molecules28186521)
Supplement: Supplementary file 1 [file molecules-28-06521-s001.zip]

Archive with 1 entries (1 files):
- molecules-2602124-supplementary.pdf
